# Supplementary material for: Analysis of lead toxicity in human cells
Source: BMC Genomics. 2012 Jul 27;13:344. doi: 10.1186/1471-2164-13-344 (PMC3424832; doi:10.1186/1471-2164-13-344)
Supplement: Additional file 1 — Changes in cellular responses to lead in individuals with high blood ZPP levels. [file 1471-2164-13-344-S1.xlsx]

## Sheet: Sheet1
Probeset ID	Gene Title	Gene Symbol	Entrez Gene	Gene Ontology Biological Process	Gene Ontology Cellular Component	Gene Ontology Molecular Function	Pathway	p-value(High 0 vs. Low 0)	stepup(p-value(High 0 vs. Low 0))	Ratio(High 0 vs. Low 0)	Fold-Change(High 0 vs. Low 0)	Fold-Change(High 0 vs. Low 0) (Description)	p-value(High 10 vs. Low 10)	stepup(p-value(High 10 vs. Low 10))	Ratio(High 10 vs. Low 10)	Fold-Change(High 10 vs. Low 10)	Fold-Change(High 10 vs. Low 10) (Description)
217586_x_at	---	---	---	---	---	---	---	0.00500491	0.100393	1.46746	1.46746	High 0 up vs Low 0	5.55034e-05	0.0158182	1.7747	1.7747	High 10 up vs Low 10
208322_s_at	ST3 beta-galactoside alpha-2,3-sialyltransferase 1	ST3GAL1	6482	0006464 // protein modification process // traceable author statement /// 0006486 // protein amino acid glycosylation // inferred from electronic annotation	0005576 // extracellular region // inferred from electronic annotation /// 0005794 // Golgi apparatus // inferred from electronic annotation /// 0016020 // membrane // inferred from electronic annotation /// 0016021 // integral to membrane // inferred from electronic annotation /// 0030173 // integral to Golgi membrane // inferred from electronic annotation	0003836 // beta-galactoside alpha-2,3-sialyltransferase activity // traceable author statement /// 0003836 // beta-galactoside alpha-2,3-sialyltransferase activity // inferred from electronic annotation /// 0008373 // sialyltransferase activity // inferred from electronic annotation /// 0016740 // transferase activity // inferred from electronic annotation /// 0016757 // transferase activity, tra…	---	0.00514914	0.101088	1.47856	1.47856	High 0 up vs Low 0	0.000822456	0.043743	1.60839	1.60839	High 10 up vs Low 10
242972_at	---	---	---	---	---	---	---	0.00535598	0.102962	1.46524	1.46524	High 0 up vs Low 0	0.000968374	0.046656	1.58326	1.58326	High 10 up vs Low 10
236494_x_at	---	---	---	---	---	---	---	0.00538193	0.103	1.53739	1.53739	High 0 up vs Low 0	0.00076967	0.0427226	1.69677	1.69677	High 10 up vs Low 10
244400_at	vacuolar protein sorting 33 homolog A (S. cerevisiae)	VPS33A	65082	0006810 // transport // inferred from electronic annotation /// 0006904 // vesicle docking during exocytosis // inferred from electronic annotation /// 0015031 // protein transport // inferred from electronic annotation /// 0016192 // vesicle-mediated transport // inferred from electronic annotation /// 0016192 // vesicle-mediated transport // inferred from direct assay /// 0030220 // platelet fo…	0005764 // lysosome // inferred from electronic annotation /// 0005765 // lysosomal membrane // inferred from electronic annotation /// 0005768 // endosome // inferred from electronic annotation /// 0016020 // membrane // inferred from electronic annotation /// 0031902 // late endosome membrane // inferred from electronic annotation	---	---	0.00543654	0.103281	0.755401	-1.3238	High 0 down vs Low 0	1.51487e-05	0.0084516	0.630975	-1.58485	High 10 down vs Low 10
233473_x_at	---	---	---	---	---	---	---	0.00557295	0.104529	1.40885	1.40885	High 0 up vs Low 0	0.000134083	0.0223505	1.62943	1.62943	High 10 up vs Low 10
224037_at	similar to PRO1405	LOC100129865	100129865	---	---	---	---	0.00559216	0.104638	0.68443	-1.46107	High 0 down vs Low 0	2.22198e-05	0.0100263	0.543257	-1.84075	High 10 down vs Low 10
243834_at	trinucleotide repeat containing 6A	TNRC6A	27327	---	0005737 // cytoplasm // inferred from electronic annotation	0000166 // nucleotide binding // inferred from electronic annotation /// 0003676 // nucleic acid binding // inferred from electronic annotation /// 0003723 // RNA binding // inferred from electronic annotation	---	0.00561281	0.104741	1.38375	1.38375	High 0 up vs Low 0	0.000417495	0.0335191	1.52724	1.52724	High 10 up vs Low 10
226063_at	hypothetical protein LOC100128155 /// vav 2 guanine nucleotide exchange factor	LOC100128155 /// VAV2	100128155 /// 7410	0007165 // signal transduction // traceable author statement /// 0007242 // intracellular signaling cascade // inferred from electronic annotation /// 0035023 // regulation of Rho protein signal transduction // inferred from electronic annotation	0005622 // intracellular // inferred from electronic annotation	0005085 // guanyl-nucleotide exchange factor activity // inferred from electronic annotation /// 0005089 // Rho guanyl-nucleotide exchange factor activity // inferred from electronic annotation /// 0005515 // protein binding // inferred from physical interaction /// 0005515 // protein binding // inferred from electronic annotation /// 0008270 // zinc ion binding // inferred from electronic annota…	Integrin-mediated_cell_adhesion_KEGG // GenMAPP	0.00563722	0.10497	0.715838	-1.39696	High 0 down vs Low 0	0.00035614	0.0312217	0.642817	-1.55565	High 10 down vs Low 10
232759_at	---	---	---	---	---	---	---	0.00567289	0.105187	1.41656	1.41656	High 0 up vs Low 0	0.000156436	0.0231792	1.63468	1.63468	High 10 up vs Low 10
209535_s_at	---	---	---	0007242 // intracellular signaling cascade // inferred from electronic annotation /// 0035023 // regulation of Rho protein signal transduction // inferred from electronic annotation	0005622 // intracellular // inferred from electronic annotation /// 0005624 // membrane fraction // traceable author statement /// 0005634 // nucleus // inferred from electronic annotation /// 0005737 // cytoplasm // inferred from electronic annotation /// 0016020 // membrane // inferred from electronic annotation	0004691 // cAMP-dependent protein kinase activity // non-traceable author statement /// 0004871 // signal transducer activity // traceable author statement /// 0005085 // guanyl-nucleotide exchange factor activity // inferred from electronic annotation /// 0005089 // Rho guanyl-nucleotide exchange factor activity // inferred from electronic annotation /// 0005515 // protein binding // inferred fr…	---	0.00575796	0.105892	0.739098	-1.353	High 0 down vs Low 0	1.66656e-05	0.00894481	0.608332	-1.64384	High 10 down vs Low 10
239771_at	cullin-associated and neddylation-dissociated 1	CAND1	55832	0006350 // transcription // inferred from electronic annotation /// 0006355 // regulation of transcription, DNA-dependent // inferred from electronic annotation /// 0006511 // ubiquitin-dependent protein catabolic process // inferred from electronic annotation /// 0016567 // protein ubiquitination // inferred from direct assay /// 0030154 // cell differentiation // inferred from direct assay /// …	0000151 // ubiquitin ligase complex // inferred from direct assay /// 0005634 // nucleus // inferred from direct assay /// 0005634 // nucleus // inferred from electronic annotation	0005488 // binding // inferred from electronic annotation /// 0005515 // protein binding // inferred from physical interaction /// 0016563 // transcription activator activity // inferred from electronic annotation	---	0.00592594	0.107318	1.49425	1.49425	High 0 up vs Low 0	4.60182e-05	0.0147039	1.86135	1.86135	High 10 up vs Low 10
232215_x_at	proline rich 11	PRR11	55771	---	---	---	---	0.00613201	0.108512	1.3736	1.3736	High 0 up vs Low 0	0.000129792	0.0221761	1.58212	1.58212	High 10 up vs Low 10
1569652_at	myeloid/lymphoid or mixed-lineage leukemia (trithorax homolog, Drosophila); tran	MLLT3	4300	0006350 // transcription // inferred from electronic annotation /// 0006355 // regulation of transcription, DNA-dependent // inferred from electronic annotation /// 0007379 // segment specification // inferred from electronic annotation /// 0009952 // anterior/posterior pattern formation // inferred from electronic annotation	0005634 // nucleus // traceable author statement /// 0005634 // nucleus // inferred from electronic annotation /// 0005634 // nucleus // inferred from direct assay /// 0005737 // cytoplasm // inferred from direct assay	---	---	0.00619675	0.108729	2.10172	2.10172	High 0 up vs Low 0	0.000771648	0.0427456	2.53295	2.53295	High 10 up vs Low 10
243739_at	---	---	---	---	---	---	---	0.00634435	0.109565	1.77741	1.77741	High 0 up vs Low 0	0.000853332	0.0446525	2.04466	2.04466	High 10 up vs Low 10
1562062_at	KIAA1245 /// neuroblastoma breakpoint family, member 1 /// neuroblastoma breakpo	KIAA1245 /// NBPF1 /// NBPF10 /// NBPF11 /// NBPF14 /// NBPF16 /// NBPF20 /// NBPF3 /// NBPF8 /// NBPF9 /// RP11-94I2.2	100132406 /// 149013 /// 200030 /// 25832 /// 400818 /// 440670 /// 55672 /// 728841 /// 728912 /// 728936 /// 84224	---	0005737 // cytoplasm // inferred from electronic annotation	---	---	0.00649941	0.110634	1.4155	1.4155	High 0 up vs Low 0	3.74596e-05	0.0132994	1.73568	1.73568	High 10 up vs Low 10
203942_s_at	MAP/microtubule affinity-regulating kinase 2	MARK2	2011	0006468 // protein amino acid phosphorylation // inferred from direct assay /// 0006468 // protein amino acid phosphorylation // non-traceable author statement /// 0006468 // protein amino acid phosphorylation // inferred from electronic annotation /// 0006468 // protein amino acid phosphorylation // traceable author statement /// 0007243 // protein kinase cascade // inferred from direct assay //…	0005886 // plasma membrane // inferred from electronic annotation /// 0016020 // membrane // inferred from electronic annotation /// 0016020 // membrane // inferred from mutant phenotype	0000166 // nucleotide binding // inferred from electronic annotation /// 0000287 // magnesium ion binding // inferred from direct assay /// 0000287 // magnesium ion binding // inferred from electronic annotation /// 0004672 // protein kinase activity // inferred from electronic annotation /// 0004674 // protein serine/threonine kinase activity // inferred from direct assay /// 0004674 // protein …	---	0.00652814	0.110915	1.35133	1.35133	High 0 up vs Low 0	0.000219525	0.0271708	1.52437	1.52437	High 10 up vs Low 10
1562063_x_at	KIAA1245 /// neuroblastoma breakpoint family, member 1 /// neuroblastoma breakpo	KIAA1245 /// NBPF1 /// NBPF10 /// NBPF11 /// NBPF14 /// NBPF16 /// NBPF20 /// NBPF3 /// NBPF8 /// NBPF9 /// RP11-94I2.2	100132406 /// 149013 /// 200030 /// 25832 /// 400818 /// 440670 /// 55672 /// 728841 /// 728912 /// 728936 /// 84224	---	0005737 // cytoplasm // inferred from electronic annotation	---	---	0.00657199	0.111177	1.43073	1.43073	High 0 up vs Low 0	0.000203476	0.0261577	1.65686	1.65686	High 10 up vs Low 10
243618_s_at	CDNA clone IMAGE:5440683	ZNF827	152485	0006350 // transcription // inferred from electronic annotation /// 0006355 // regulation of transcription, DNA-dependent // inferred from electronic annotation	0005622 // intracellular // inferred from electronic annotation /// 0005634 // nucleus // inferred from electronic annotation	0003677 // DNA binding // inferred from electronic annotation /// 0008270 // zinc ion binding // inferred from electronic annotation /// 0046872 // metal ion binding // inferred from electronic annotation	---	0.00664272	0.111606	1.40606	1.40606	High 0 up vs Low 0	9.3696e-06	0.00702741	1.80498	1.80498	High 10 up vs Low 10
218866_s_at	polymerase (RNA) III (DNA directed) polypeptide K, 12.3 kDa	POLR3K	51728	0006350 // transcription // inferred from electronic annotation /// 0006383 // transcription from RNA polymerase III promoter // traceable author statement /// 0045449 // regulation of transcription // inferred from electronic annotation	0005634 // nucleus // inferred from electronic annotation /// 0005634 // nucleus // inferred from direct assay /// 0005666 // DNA-directed RNA polymerase III complex // traceable author statement /// 0005737 // cytoplasm // inferred from direct assay	0003676 // nucleic acid binding // inferred from electronic annotation /// 0003677 // DNA binding // inferred from electronic annotation /// 0003899 // DNA-directed RNA polymerase activity // traceable author statement /// 0003899 // DNA-directed RNA polymerase activity // inferred from electronic annotation /// 0008270 // zinc ion binding // inferred from electronic annotation /// 0030528 // tra…	RNA_transcription_Reactome // GenMAPP	0.00668821	0.111918	0.739774	-1.35176	High 0 down vs Low 0	0.000142398	0.0225899	0.645627	-1.54888	High 10 down vs Low 10
236969_at	---	---	---	---	---	---	---	0.00675166	0.112305	1.3227	1.3227	High 0 up vs Low 0	0.000121543	0.0212993	1.50871	1.50871	High 10 up vs Low 10
244859_at	---	---	---	---	---	---	---	0.00701013	0.114386	1.46738	1.46738	High 0 up vs Low 0	2.53864e-06	0.0036668	2.05335	2.05335	High 10 up vs Low 10
220071_x_at	centrosomal protein 27kDa	CEP27	55142	---	0005813 // centrosome // inferred from direct assay /// 0005813 // centrosome // inferred from electronic annotation	---	---	0.00724858	0.115578	1.358	1.358	High 0 up vs Low 0	0.000233472	0.0273338	1.54084	1.54084	High 10 up vs Low 10
220575_at	family with sequence similarity 106, member A	FAM106A	80039	---	---	---	---	0.00732649	0.116257	1.36557	1.36557	High 0 up vs Low 0	0.000233744	0.0273338	1.55391	1.55391	High 10 up vs Low 10
1558792_x_at	CDNA FLJ61453 complete cds, highly similar to Adapter-relatedprotein complex 2 a	AP2A1	160	0006810 // transport // inferred from electronic annotation /// 0006886 // intracellular protein transport // non-traceable author statement /// 0006886 // intracellular protein transport // inferred from electronic annotation /// 0006895 // Golgi to endosome transport // non-traceable author statement /// 0006897 // endocytosis // non-traceable author statement /// 0006897 // endocytosis // infe…	0005794 // Golgi apparatus // inferred from electronic annotation /// 0005829 // cytosol // not recorded /// 0005886 // plasma membrane // not recorded /// 0016020 // membrane // inferred from electronic annotation /// 0030117 // membrane coat // inferred from electronic annotation /// 0030122 // AP-2 adaptor complex // non-traceable author statement /// 0030130 // clathrin coat of trans-Golgi ne…	0005488 // binding // inferred from electronic annotation /// 0005515 // protein binding // inferred from electronic annotation /// 0008565 // protein transporter activity // inferred from electronic annotation	---	0.00765923	0.117731	1.38779	1.38779	High 0 up vs Low 0	0.000637613	0.0394259	1.53563	1.53563	High 10 up vs Low 10
237264_at	---	---	---	---	---	---	---	0.00780584	0.118683	1.3348	1.3348	High 0 up vs Low 0	0.000116716	0.0209338	1.54372	1.54372	High 10 up vs Low 10
223611_s_at	ligand of numb-protein X 1	LNX1	84708	0006511 // ubiquitin-dependent protein catabolic process // inferred from electronic annotation	0005634 // nucleus // inferred from direct assay /// 0005730 // nucleolus // inferred from direct assay /// 0005737 // cytoplasm // inferred from electronic annotation /// 0005737 // cytoplasm // inferred from direct assay	0005515 // protein binding // inferred from physical interaction /// 0005515 // protein binding // inferred from electronic annotation /// 0008270 // zinc ion binding // inferred from electronic annotation /// 0016874 // ligase activity // inferred from electronic annotation /// 0046872 // metal ion binding // inferred from electronic annotation	---	0.0079127	0.119444	0.670502	-1.49142	High 0 down vs Low 0	0.000320578	0.0305989	0.572853	-1.74565	High 10 down vs Low 10
234981_x_at	carboxymethylenebutenolidase homolog (Pseudomonas)	CMBL	134147	---	---	0005515 // protein binding // inferred from physical interaction /// 0016787 // hydrolase activity // inferred from electronic annotation	---	0.00816385	0.120762	1.3681	1.3681	High 0 up vs Low 0	0.000724739	0.0416667	1.50545	1.50545	High 10 up vs Low 10
242398_x_at	---	---	---	---	---	---	---	0.00824956	0.121281	1.30081	1.30081	High 0 up vs Low 0	8.29169e-05	0.0181339	1.50419	1.50419	High 10 up vs Low 10
233800_at	---	---	---	---	---	---	---	0.00836064	0.122159	1.40819	1.40819	High 0 up vs Low 0	0.00049547	0.0358324	1.58964	1.58964	High 10 up vs Low 10
215179_x_at	Placenta growth factor 2 (PlGF-2)	PGF	5228	0001525 // angiogenesis // inferred from electronic annotation /// 0001658 // ureteric bud branching // inferred from electronic annotation /// 0007165 // signal transduction // traceable author statement /// 0007267 // cell-cell signaling // traceable author statement /// 0007275 // multicellular organismal development // inferred from electronic annotation /// 0008283 // cell proliferation // i…	0005576 // extracellular region // inferred from electronic annotation /// 0016020 // membrane // inferred from electronic annotation	0005515 // protein binding // inferred from electronic annotation /// 0008083 // growth factor activity // traceable author statement /// 0008083 // growth factor activity // inferred from electronic annotation /// 0008201 // heparin binding // inferred from electronic annotation	---	0.00850897	0.123132	1.36571	1.36571	High 0 up vs Low 0	8.81446e-05	0.0185358	1.62223	1.62223	High 10 up vs Low 10
242066_at	---	---	---	---	---	---	---	0.00876284	0.124353	1.3135	1.3135	High 0 up vs Low 0	5.12601e-05	0.0153151	1.55455	1.55455	High 10 up vs Low 10
242428_at	DCN1, defective in cullin neddylation 1, domain containing 1 (S. cerevisiae)	DCUN1D1	54165	0006511 // ubiquitin-dependent protein catabolic process // inferred from electronic annotation	---	---	---	0.00874541	0.124353	1.32707	1.32707	High 0 up vs Low 0	9.6686e-05	0.0194067	1.54967	1.54967	High 10 up vs Low 10
212649_at	DEAH (Asp-Glu-Ala-His) box polypeptide 29	DHX29	54505	---	---	0000166 // nucleotide binding // inferred from electronic annotation /// 0003676 // nucleic acid binding // inferred from electronic annotation /// 0004386 // helicase activity // inferred from electronic annotation /// 0005524 // ATP binding // inferred from electronic annotation /// 0008026 // ATP-dependent helicase activity // inferred from electronic annotation /// 0016787 // hydrolase activi…	---	0.00893384	0.125413	0.733018	-1.36422	High 0 down vs Low 0	0.0001936	0.0259762	0.632511	-1.581	High 10 down vs Low 10
1566342_at	CDNA clone IMAGE:5301545	SOD2	6648	0000302 // response to reactive oxygen species // inferred from electronic annotation /// 0000303 // response to superoxide // inferred from electronic annotation /// 0000303 // response to superoxide // inferred from mutant phenotype /// 0001306 // age-dependent response to oxidative stress // inferred from electronic annotation /// 0001315 // age-dependent response to reactive oxygen species //…	0005739 // mitochondrion // inferred from electronic annotation /// 0005739 // mitochondrion // inferred from direct assay /// 0005743 // mitochondrial inner membrane // inferred from electronic annotation /// 0005759 // mitochondrial matrix // inferred from electronic annotation /// 0005759 // mitochondrial matrix // traceable author statement	0004784 // superoxide dismutase activity // inferred from direct assay /// 0004784 // superoxide dismutase activity // inferred from electronic annotation /// 0004784 // superoxide dismutase activity // inferred from mutant phenotype /// 0016491 // oxidoreductase activity // inferred from electronic annotation /// 0030145 // manganese ion binding // inferred from electronic annotation /// 0030145…	---	0.00896709	0.125712	0.527071	-1.89728	High 0 down vs Low 0	0.000119442	0.0209984	0.375402	-2.66381	High 10 down vs Low 10
240254_at	---	---	---	---	---	---	---	0.00901758	0.126015	1.70402	1.70402	High 0 up vs Low 0	0.00013642	0.0224104	2.24369	2.24369	High 10 up vs Low 10
234344_at	MRNA; cDNA DKFZp313B211 (from clone DKFZp313B211)	RAP2C	57826	0007264 // small GTPase mediated signal transduction // inferred from electronic annotation	0005622 // intracellular // inferred from electronic annotation /// 0005886 // plasma membrane // inferred from electronic annotation /// 0016020 // membrane // inferred from electronic annotation	0000166 // nucleotide binding // inferred from electronic annotation /// 0005525 // GTP binding // inferred from electronic annotation	---	0.00928214	0.127898	0.658988	-1.51748	High 0 down vs Low 0	1.93707e-05	0.00962811	0.484789	-2.06275	High 10 down vs Low 10
226123_at	chromodomain helicase DNA binding protein 7	CHD7	55636	0001501 // skeletal system development // inferred from mutant phenotype /// 0001568 // blood vessel development // inferred from electronic annotation /// 0001701 // in utero embryonic development // inferred from electronic annotation /// 0001701 // in utero embryonic development // inferred from mutant phenotype /// 0003007 // heart morphogenesis // inferred from electronic annotation /// 0003…	0000785 // chromatin // inferred from electronic annotation /// 0005634 // nucleus // inferred from electronic annotation /// 0005634 // nucleus // traceable author statement	0000166 // nucleotide binding // inferred from electronic annotation /// 0003676 // nucleic acid binding // inferred from electronic annotation /// 0003677 // DNA binding // inferred from electronic annotation /// 0003682 // chromatin binding // inferred from electronic annotation /// 0003682 // chromatin binding // traceable author statement /// 0004386 // helicase activity // inferred from elec…	---	0.00930982	0.128118	1.48411	1.48411	High 0 up vs Low 0	0.000992048	0.047004	1.66495	1.66495	High 10 up vs Low 10
234150_at	---	---	---	---	---	---	---	0.00975466	0.130432	1.30601	1.30601	High 0 up vs Low 0	8.2293e-05	0.0181166	1.52877	1.52877	High 10 up vs Low 10
239489_at	---	---	---	---	---	---	---	0.0101397	0.132629	1.39505	1.39505	High 0 up vs Low 0	0.000709112	0.0410272	1.56643	1.56643	High 10 up vs Low 10
214715_x_at	zinc finger protein 160	ZNF160	90338	0006350 // transcription // inferred from electronic annotation /// 0006355 // regulation of transcription, DNA-dependent // inferred from electronic annotation /// 0006355 // regulation of transcription, DNA-dependent // non-traceable author statement /// 0030097 // hemopoiesis // non-traceable author statement	0005622 // intracellular // inferred from electronic annotation /// 0005634 // nucleus // non-traceable author statement /// 0005634 // nucleus // inferred from electronic annotation	0003676 // nucleic acid binding // inferred from electronic annotation /// 0003677 // DNA binding // inferred from electronic annotation /// 0008270 // zinc ion binding // inferred from electronic annotation /// 0046872 // metal ion binding // inferred from electronic annotation	---	0.0101859	0.13286	1.45126	1.45126	High 0 up vs Low 0	0.000146583	0.0226397	1.7708	1.7708	High 10 up vs Low 10
211600_at	protein tyrosine phosphatase, receptor type, O	PTPRO	5800	0006120 // mitochondrial electron transport, NADH to ubiquinone // non-traceable author statement /// 0006470 // protein amino acid dephosphorylation // inferred from electronic annotation /// 0006470 // protein amino acid dephosphorylation // traceable author statement /// 0006810 // transport // inferred from electronic annotation /// 0016311 // dephosphorylation // inferred from electronic ann…	0005739 // mitochondrion // inferred from electronic annotation /// 0005743 // mitochondrial inner membrane // inferred from electronic annotation /// 0005746 // mitochondrial respiratory chain // inferred from electronic annotation /// 0005747 // mitochondrial respiratory chain complex I // non-traceable author statement /// 0005887 // integral to plasma membrane // traceable author statement //…	0004721 // phosphoprotein phosphatase activity // inferred from electronic annotation /// 0004725 // protein tyrosine phosphatase activity // inferred from electronic annotation /// 0004725 // protein tyrosine phosphatase activity // traceable author statement /// 0004872 // receptor activity // inferred from electronic annotation /// 0005001 // transmembrane receptor protein tyrosine phosphatase…	Electron_Transport_Chain // GenMAPP	0.0107403	0.135932	1.31976	1.31976	High 0 up vs Low 0	0.000201792	0.0261577	1.51999	1.51999	High 10 up vs Low 10
223635_s_at	single stranded DNA binding protein 3	SSBP3	23648	0006350 // transcription // inferred from electronic annotation /// 0006355 // regulation of transcription, DNA-dependent // inferred from electronic annotation	0005634 // nucleus // inferred from electronic annotation	0003677 // DNA binding // inferred from electronic annotation /// 0003697 // single-stranded DNA binding // inferred from electronic annotation /// 0030528 // transcription regulator activity // inferred from electronic annotation	---	0.010945	0.137082	1.37376	1.37376	High 0 up vs Low 0	0.000304249	0.0299293	1.59233	1.59233	High 10 up vs Low 10
240216_at	---	---	---	---	---	---	---	0.0112087	0.138425	1.5287	1.5287	High 0 up vs Low 0	0.00110375	0.0496279	1.74565	1.74565	High 10 up vs Low 10
237409_at	---	---	---	---	---	---	---	0.0115066	0.139774	1.4674	1.4674	High 0 up vs Low 0	0.00067615	0.0401243	1.69688	1.69688	High 10 up vs Low 10
239519_at	---	---	---	---	---	---	---	0.0130611	0.147585	1.46439	1.46439	High 0 up vs Low 0	0.000668673	0.0399355	1.71012	1.71012	High 10 up vs Low 10
221140_s_at	G protein-coupled receptor 132	GPR132	29933	0000082 // G1/S transition of mitotic cell cycle // inferred from electronic annotation /// 0006950 // response to stress // inferred from electronic annotation /// 0007165 // signal transduction // inferred from electronic annotation /// 0007186 // G-protein coupled receptor protein signaling pathway // inferred from electronic annotation	0005886 // plasma membrane // inferred from electronic annotation /// 0016020 // membrane // inferred from electronic annotation /// 0016021 // integral to membrane // inferred from electronic annotation	0004871 // signal transducer activity // inferred from electronic annotation /// 0004872 // receptor activity // inferred from electronic annotation /// 0004930 // G-protein coupled receptor activity // inferred from electronic annotation	GPCRDB_Other // GenMAPP	0.0133942	0.14909	0.696621	-1.4355	High 0 down vs Low 0	0.000783764	0.0428523	0.604576	-1.65405	High 10 down vs Low 10
231071_at	---	---	---	---	---	---	---	0.0145044	0.153938	0.815549	-1.22617	High 0 down vs Low 0	5.06245e-07	0.00172993	0.631011	-1.58476	High 10 down vs Low 10
1555272_at	radial spoke head 10 homolog B2 (Chlamydomonas)	RSPH10B2	728194	---	---	0016301 // kinase activity // inferred from electronic annotation	---	0.014514	0.153938	0.724498	-1.38027	High 0 down vs Low 0	3.57899e-06	0.0044473	0.517422	-1.93266	High 10 down vs Low 10
213089_at	similar to LOC653391 protein /// hypothetical protein LOC100134401 /// similar t	LOC100132134 /// LOC100134401 /// LOC653188	100132134 /// 100134401 /// 653188	0001501 // skeletal system development // traceable author statement /// 0005975 // carbohydrate metabolic process // inferred from electronic annotation /// 0007399 // nervous system development // traceable author statement	---	0003824 // catalytic activity // inferred from electronic annotation /// 0004553 // hydrolase activity, hydrolyzing O-glycosyl compounds // inferred from electronic annotation /// 0043169 // cation binding // inferred from electronic annotation	---	0.0151543	0.1568	1.59504	1.59504	High 0 up vs Low 0	0.000584583	0.038555	1.97409	1.97409	High 10 up vs Low 10
233417_at	---	---	---	---	---	---	---	0.0156367	0.158681	1.45547	1.45547	High 0 up vs Low 0	0.000292399	0.0296054	1.79027	1.79027	High 10 up vs Low 10
232890_at	---	---	---	---	---	---	---	0.0157943	0.159151	1.36747	1.36747	High 0 up vs Low 0	0.000142474	0.0225899	1.67225	1.67225	High 10 up vs Low 10
232597_x_at	splicing factor, arginine/serine-rich 2, interacting protein	SFRS2IP	9169	0000245 // spliceosome assembly // inferred from direct assay /// 0006397 // mRNA processing // traceable author statement /// 0006397 // mRNA processing // inferred from electronic annotation /// 0008380 // RNA splicing // inferred from direct assay /// 0008380 // RNA splicing // inferred from electronic annotation	0005634 // nucleus // inferred from electronic annotation /// 0005665 // DNA-directed RNA polymerase II, core complex // traceable author statement	0005515 // protein binding // inferred from physical interaction /// 0005515 // protein binding // inferred from electronic annotation /// 0008270 // zinc ion binding // inferred from electronic annotation /// 0031202 // RNA splicing factor activity, transesterification mechanism // inferred from direct assay	Apoptosis_KEGG // GenMAPP	0.0160234	0.160131	1.4462	1.4462	High 0 up vs Low 0	0.000489879	0.0357736	1.73425	1.73425	High 10 up vs Low 10
210679_x_at	---	---	---	---	---	---	---	0.0161912	0.160681	1.35986	1.35986	High 0 up vs Low 0	0.000278943	0.0291431	1.61838	1.61838	High 10 up vs Low 10
209893_s_at	fucosyltransferase 4 (alpha (1,3) fucosyltransferase, myeloid-specific)	FUT4	2526	0005975 // carbohydrate metabolic process // traceable author statement /// 0006486 // protein amino acid glycosylation // traceable author statement /// 0006486 // protein amino acid glycosylation // inferred from electronic annotation /// 0042355 // L-fucose catabolic process // non-traceable author statement	0005624 // membrane fraction // traceable author statement /// 0005794 // Golgi apparatus // traceable author statement /// 0005794 // Golgi apparatus // inferred from electronic annotation /// 0009986 // cell surface // inferred from electronic annotation /// 0016020 // membrane // inferred from electronic annotation /// 0016021 // integral to membrane // inferred from electronic annotation	0008417 // fucosyltransferase activity // inferred from electronic annotation /// 0008417 // fucosyltransferase activity // traceable author statement /// 0016740 // transferase activity // inferred from electronic annotation /// 0016757 // transferase activity, transferring glycosyl groups // inferred from electronic annotation /// 0046920 // alpha(1,3)-fucosyltransferase activity // traceable a…	---	0.016301	0.161109	0.727093	-1.37534	High 0 down vs Low 0	0.000335119	0.0308638	0.611206	-1.63611	High 10 down vs Low 10
238119_at	---	---	---	---	---	---	---	0.0167796	0.162943	1.53411	1.53411	High 0 up vs Low 0	0.000664679	0.0399355	1.87096	1.87096	High 10 up vs Low 10
242578_x_at	CDNA FLJ39661 fis, clone SMINT2007101	SLC22A3	6581	0006810 // transport // inferred from electronic annotation /// 0006811 // ion transport // inferred from electronic annotation /// 0015695 // organic cation transport // inferred from direct assay /// 0015695 // organic cation transport // inferred from electronic annotation /// 0015695 // organic cation transport // traceable author statement /// 0015697 // quaternary ammonium group transport /…	0005624 // membrane fraction // traceable author statement /// 0005887 // integral to plasma membrane // traceable author statement /// 0016020 // membrane // inferred from electronic annotation /// 0016021 // integral to membrane // inferred from electronic annotation	0005215 // transporter activity // inferred from electronic annotation /// 0005515 // protein binding // inferred from physical interaction /// 0005515 // protein binding // inferred from electronic annotation /// 0015075 // ion transmembrane transporter activity // inferred from electronic annotation /// 0015101 // organic cation transmembrane transporter activity // inferred from direct assay /…	---	0.0169918	0.163875	1.31482	1.31482	High 0 up vs Low 0	0.000199504	0.0261577	1.55821	1.55821	High 10 up vs Low 10
231011_at	CDNA FLJ35445 fis, clone SMINT2003551, weakly similar to Drosophila melanogaster	LARP2	55132	---	---	0003723 // RNA binding // inferred from electronic annotation	---	0.0171091	0.164015	0.701477	-1.42556	High 0 down vs Low 0	2.0897e-06	0.00346225	0.464978	-2.15064	High 10 down vs Low 10
233775_x_at	---	---	---	---	---	---	---	0.0171235	0.164015	1.33923	1.33923	High 0 up vs Low 0	0.000352043	0.031045	1.57301	1.57301	High 10 up vs Low 10
228193_s_at	RGC32 (RGC32)	C13orf15	28984	0000079 // regulation of cyclin-dependent protein kinase activity // traceable author statement /// 0007049 // cell cycle // inferred from electronic annotation	0005634 // nucleus // inferred from electronic annotation /// 0005737 // cytoplasm // traceable author statement /// 0005737 // cytoplasm // inferred from electronic annotation /// 0005813 // centrosome // inferred from electronic annotation	0005515 // protein binding // inferred from electronic annotation	---	0.0175369	0.165754	0.771111	-1.29683	High 0 down vs Low 0	0.000291754	0.0295949	0.66305	-1.50818	High 10 down vs Low 10
216884_at	protein tyrosine phosphatase, non-receptor type 12	PTPN12	5782	0006470 // protein amino acid dephosphorylation // inferred from electronic annotation /// 0006470 // protein amino acid dephosphorylation // traceable author statement /// 0016311 // dephosphorylation // inferred from electronic annotation	0005625 // soluble fraction // traceable author statement /// 0005737 // cytoplasm // traceable author statement /// 0005737 // cytoplasm // inferred from direct assay /// 0005737 // cytoplasm // inferred from electronic annotation /// 0005829 // cytosol // inferred from electronic annotation	0004721 // phosphoprotein phosphatase activity // inferred from electronic annotation /// 0004725 // protein tyrosine phosphatase activity // inferred from electronic annotation /// 0004726 // non-membrane spanning protein tyrosine phosphatase activity // traceable author statement /// 0004872 // receptor activity // inferred from electronic annotation /// 0005515 // protein binding // inferred f…	---	0.0180726	0.1679	0.72423	-1.38078	High 0 down vs Low 0	0.000433013	0.0343022	0.608854	-1.64243	High 10 down vs Low 10
1557986_s_at	Smith-Magenis syndrome chromosome region, candidate 8	SMCR8	140775	---	---	---	---	0.0181321	0.167908	0.71423	-1.40011	High 0 down vs Low 0	0.000129138	0.0221336	0.565775	-1.76749	High 10 down vs Low 10
206667_s_at	secretory carrier membrane protein 1	SCAMP1	9522	0006810 // transport // inferred from electronic annotation /// 0006892 // post-Golgi vesicle-mediated transport // traceable author statement /// 0015031 // protein transport // inferred from electronic annotation	0016020 // membrane // inferred from electronic annotation /// 0016021 // integral to membrane // inferred from electronic annotation	---	---	0.0185495	0.169237	0.659071	-1.51729	High 0 down vs Low 0	0.0010514	0.048145	0.551693	-1.8126	High 10 down vs Low 10
1557246_at	kinase D-interacting substrate, 220kDa	KIDINS220	57498	0007242 // intracellular signaling cascade // not recorded	0005829 // cytosol // not recorded /// 0016020 // membrane // inferred from electronic annotation /// 0016021 // integral to membrane // inferred from electronic annotation	0016301 // kinase activity // inferred from electronic annotation	---	0.0187007	0.169879	1.33676	1.33676	High 0 up vs Low 0	0.000587036	0.0386193	1.54849	1.54849	High 10 up vs Low 10
232587_at	echinoderm microtubule associated protein like 4	EML4	27436	0006468 // protein amino acid phosphorylation // inferred from electronic annotation /// 0006508 // proteolysis // inferred from electronic annotation /// 0007017 // microtubule-based process // non-traceable author statement /// 0007067 // mitosis // non-traceable author statement /// 0007169 // transmembrane receptor protein tyrosine kinase signaling pathway // inferred from electronic annotati…	0005737 // cytoplasm // non-traceable author statement /// 0005737 // cytoplasm // inferred from electronic annotation /// 0005874 // microtubule // inferred from electronic annotation /// 0016020 // membrane // inferred from electronic annotation	0003993 // acid phosphatase activity // inferred from electronic annotation /// 0004252 // serine-type endopeptidase activity // inferred from electronic annotation /// 0004672 // protein kinase activity // inferred from electronic annotation /// 0004713 // protein tyrosine kinase activity // inferred from electronic annotation /// 0004714 // transmembrane receptor protein tyrosine kinase activit…	---	0.0188089	0.170161	1.35327	1.35327	High 0 up vs Low 0	0.000230295	0.0273338	1.6372	1.6372	High 10 up vs Low 10
235327_x_at	UBX domain protein 2A	UBXN2A	165324	---	---	---	---	0.0190755	0.170948	1.29276	1.29276	High 0 up vs Low 0	0.000229256	0.0273338	1.52132	1.52132	High 10 up vs Low 10
216745_x_at	---	---	---	---	---	---	---	0.0194148	0.172453	1.27411	1.27411	High 0 up vs Low 0	1.36413e-05	0.00822242	1.61788	1.61788	High 10 up vs Low 10
240105_at	---	---	---	---	---	---	---	0.0194308	0.172465	1.42721	1.42721	High 0 up vs Low 0	0.000259603	0.028534	1.78133	1.78133	High 10 up vs Low 10
210974_s_at	adaptor-related protein complex 3, delta 1 subunit	AP3D1	8943	0006726 // eye pigment biosynthetic process // traceable author statement /// 0006810 // transport // inferred from electronic annotation /// 0006886 // intracellular protein transport // traceable author statement /// 0006886 // intracellular protein transport // inferred from electronic annotation /// 0015031 // protein transport // inferred from electronic annotation /// 0016192 // vesicle-med…	0000139 // Golgi membrane // inferred from electronic annotation /// 0005794 // Golgi apparatus // traceable author statement /// 0005794 // Golgi apparatus // inferred from electronic annotation /// 0016020 // membrane // inferred from electronic annotation /// 0030117 // membrane coat // inferred from electronic annotation	0005215 // transporter activity // traceable author statement /// 0005488 // binding // inferred from electronic annotation /// 0005515 // protein binding // inferred from electronic annotation /// 0008565 // protein transporter activity // inferred from electronic annotation	---	0.0196644	0.173439	0.729562	-1.37069	High 0 down vs Low 0	0.000727269	0.0417683	0.624996	-1.60001	High 10 down vs Low 10
232580_x_at	---	---	---	---	---	---	---	0.0198354	0.174189	1.37509	1.37509	High 0 up vs Low 0	0.000243931	0.0279016	1.68429	1.68429	High 10 up vs Low 10
210109_at	chromosome 7 open reading frame 54	C7orf54	27099	---	---	---	---	0.0207227	0.177493	1.34391	1.34391	High 0 up vs Low 0	0.000983601	0.0469645	1.54085	1.54085	High 10 up vs Low 10
210078_s_at	potassium voltage-gated channel, shaker-related subfamily, beta member 1	KCNAB1	7881	0006810 // transport // inferred from electronic annotation /// 0006811 // ion transport // inferred from electronic annotation /// 0006813 // potassium ion transport // inferred from electronic annotation /// 0006813 // potassium ion transport // traceable author statement /// 0055114 // oxidation reduction // inferred from electronic annotation	0005737 // cytoplasm // inferred from electronic annotation /// 0016021 // integral to membrane // inferred from electronic annotation	0005216 // ion channel activity // inferred from electronic annotation /// 0005244 // voltage-gated ion channel activity // inferred from electronic annotation /// 0005249 // voltage-gated potassium channel activity // inferred from electronic annotation /// 0015459 // potassium channel regulator activity // traceable author statement /// 0016491 // oxidoreductase activity // inferred from electr…	---	0.0232206	0.186011	0.782165	-1.2785	High 0 down vs Low 0	2.13793e-05	0.0100263	0.612842	-1.63174	High 10 down vs Low 10
240205_x_at	---	---	---	---	---	---	---	0.0245577	0.190335	1.30706	1.30706	High 0 up vs Low 0	0.0001599	0.0234384	1.59992	1.59992	High 10 up vs Low 10
230265_at	Sel-1 suppressor of lin-12-like (C. elegans), mRNA (cDNA clone IMAGE:5287167)	SEL1L	6400	0007219 // Notch signaling pathway // inferred from electronic annotation	0005783 // endoplasmic reticulum // inferred from electronic annotation /// 0005789 // endoplasmic reticulum membrane // inferred from electronic annotation /// 0016020 // membrane // inferred from electronic annotation /// 0016021 // integral to membrane // non-traceable author statement /// 0016021 // integral to membrane // inferred from electronic annotation	0005488 // binding // inferred from electronic annotation	---	0.0254483	0.193075	0.715429	-1.39776	High 0 down vs Low 0	5.80293e-05	0.0158411	0.529472	-1.88867	High 10 down vs Low 10
231640_at	---	---	---	---	---	---	---	0.0259214	0.194684	0.756868	-1.32123	High 0 down vs Low 0	4.59988e-05	0.0147039	0.583287	-1.71442	High 10 down vs Low 10
1558166_at	hypothetical protein MGC16275	MGC16275	85001	---	---	---	---	0.0265686	0.196477	0.788866	-1.26764	High 0 down vs Low 0	8.36364e-05	0.0181339	0.642382	-1.55671	High 10 down vs Low 10
243465_at	---	---	---	---	---	---	---	0.0271133	0.197823	1.52919	1.52919	High 0 up vs Low 0	0.000220139	0.0271708	2.09726	2.09726	High 10 up vs Low 10
244737_at	---	---	---	---	---	---	---	0.0271984	0.197939	1.27119	1.27119	High 0 up vs Low 0	0.000297382	0.0299293	1.50501	1.50501	High 10 up vs Low 10
243356_at	---	---	---	---	---	---	---	0.0272457	0.198014	1.26485	1.26485	High 0 up vs Low 0	0.000132949	0.0223505	1.53118	1.53118	High 10 up vs Low 10
207730_x_at	---	---	---	---	---	---	---	0.0274204	0.198673	1.37064	1.37064	High 0 up vs Low 0	0.00100868	0.0471519	1.62188	1.62188	High 10 up vs Low 10
215604_x_at	---	---	---	---	---	---	---	0.0279412	0.200063	1.36524	1.36524	High 0 up vs Low 0	0.000246692	0.027917	1.71785	1.71785	High 10 up vs Low 10
1559436_x_at	---	---	---	---	---	---	---	0.0287505	0.202412	1.36248	1.36248	High 0 up vs Low 0	0.000626004	0.0393411	1.64872	1.64872	High 10 up vs Low 10
215083_at	---	---	---	---	---	---	---	0.0289492	0.202907	1.43406	1.43406	High 0 up vs Low 0	0.00103465	0.0479402	1.74589	1.74589	High 10 up vs Low 10
219392_x_at	proline rich 11	PRR11	55771	---	---	---	---	0.0299851	0.20584	1.27909	1.27909	High 0 up vs Low 0	0.000340525	0.0308954	1.52565	1.52565	High 10 up vs Low 10
239476_at	---	---	---	---	---	---	---	0.0302223	0.206704	1.35171	1.35171	High 0 up vs Low 0	0.00101404	0.0473463	1.6009	1.6009	High 10 up vs Low 10
215553_x_at	---	---	---	---	---	---	---	0.0309596	0.208888	1.27239	1.27239	High 0 up vs Low 0	0.000391996	0.0325378	1.50854	1.50854	High 10 up vs Low 10
215067_x_at	peroxiredoxin 2	PRDX2	7001	0006916 // anti-apoptosis // traceable author statement /// 0006916 // anti-apoptosis // inferred from electronic annotation /// 0006979 // response to oxidative stress // inferred from mutant phenotype /// 0006979 // response to oxidative stress // non-traceable author statement /// 0042098 // T cell proliferation // inferred from electronic annotation /// 0042743 // hydrogen peroxide metabolic …	0005737 // cytoplasm // traceable author statement /// 0005737 // cytoplasm // inferred from electronic annotation	0004601 // peroxidase activity // inferred from electronic annotation /// 0008379 // thioredoxin peroxidase activity // inferred from direct assay /// 0016209 // antioxidant activity // inferred from electronic annotation /// 0016209 // antioxidant activity // inferred from direct assay /// 0016209 // antioxidant activity // non-traceable author statement /// 0016491 // oxidoreductase activity //…	---	0.0321269	0.211886	1.24749	1.24749	High 0 up vs Low 0	9.14357e-05	0.0189853	1.52972	1.52972	High 10 up vs Low 10
215575_at	phosphodiesterase 4D interacting protein	PDE4DIP	9659	0007010 // cytoskeleton organization // inferred from electronic annotation /// 0030036 // actin cytoskeleton organization // inferred from electronic annotation	0005634 // nucleus // inferred from electronic annotation /// 0005737 // cytoplasm // inferred from electronic annotation /// 0005794 // Golgi apparatus // inferred from electronic annotation /// 0005813 // centrosome // inferred from electronic annotation /// 0015629 // actin cytoskeleton // inferred from electronic annotation	0003779 // actin binding // inferred from electronic annotation	---	0.0325646	0.213409	1.39303	1.39303	High 0 up vs Low 0	0.00095381	0.0463588	1.69578	1.69578	High 10 up vs Low 10
204716_at	coiled-coil domain containing 6	CCDC6	8030	---	0005737 // cytoplasm // inferred from electronic annotation /// 0005856 // cytoskeleton // inferred from electronic annotation	0004713 // protein tyrosine kinase activity // inferred from direct assay /// 0005200 // structural constituent of cytoskeleton // traceable author statement /// 0005515 // protein binding // inferred from physical interaction /// 0017124 // SH3 domain binding // inferred from electronic annotation	---	0.0326468	0.213666	0.749795	-1.3337	High 0 down vs Low 0	0.00110981	0.0496508	0.636051	-1.5722	High 10 down vs Low 10
215404_x_at	fibroblast growth factor receptor 1	FGFR1	2260	0000165 // MAPKKK cascade // traceable author statement /// 0001501 // skeletal system development // traceable author statement /// 0001525 // angiogenesis // inferred from electronic annotation /// 0001657 // ureteric bud development // inferred from electronic annotation /// 0001759 // induction of an organ // inferred from electronic annotation /// 0002053 // positive regulation of mesenchyma…	0005624 // membrane fraction // non-traceable author statement /// 0005886 // plasma membrane // not recorded /// 0005887 // integral to plasma membrane // traceable author statement /// 0016020 // membrane // inferred from electronic annotation /// 0016021 // integral to membrane // inferred from electronic annotation /// 0016021 // integral to membrane // non-traceable author statement	0000166 // nucleotide binding // inferred from electronic annotation /// 0004672 // protein kinase activity // inferred from electronic annotation /// 0004713 // protein tyrosine kinase activity // inferred from electronic annotation /// 0004713 // protein tyrosine kinase activity // non-traceable author statement /// 0004714 // transmembrane receptor protein tyrosine kinase activity // inferred …	---	0.0338451	0.217004	1.29517	1.29517	High 0 up vs Low 0	0.000998177	0.0470631	1.51204	1.51204	High 10 up vs Low 10
210598_at	---	---	---	---	---	---	---	0.0346281	0.219209	1.23395	1.23395	High 0 up vs Low 0	2.86728e-05	0.0111978	1.55789	1.55789	High 10 up vs Low 10
1559410_at	---	---	---	---	---	---	---	0.0355796	0.222245	1.2854	1.2854	High 0 up vs Low 0	0.000136901	0.0224104	1.6133	1.6133	High 10 up vs Low 10
213561_at	Anti-silencing function 1A (ASF1A)	ASF1A	25842	0006281 // DNA repair // inferred from direct assay /// 0006333 // chromatin assembly or disassembly // inferred from electronic annotation /// 0006334 // nucleosome assembly // inferred from direct assay /// 0006345 // loss of chromatin silencing // non-traceable author statement /// 0006350 // transcription // inferred from electronic annotation /// 0006355 // regulation of transcription, DNA-d…	0005634 // nucleus // non-traceable author statement /// 0005634 // nucleus // inferred from direct assay /// 0005634 // nucleus // inferred from electronic annotation /// 0016585 // chromatin remodeling complex // inferred from direct assay	0003682 // chromatin binding // non-traceable author statement /// 0042393 // histone binding // inferred from direct assay	---	0.0364073	0.224736	0.821277	-1.21762	High 0 down vs Low 0	9.65384e-06	0.00703765	0.638805	-1.56542	High 10 down vs Low 10
241223_x_at	---	---	---	---	---	---	---	0.038238	0.229517	1.29636	1.29636	High 0 up vs Low 0	0.000926877	0.0461899	1.53457	1.53457	High 10 up vs Low 10
204010_s_at	v-Ki-ras2 Kirsten rat sarcoma viral oncogene homolog	KRAS	3845	0006897 // endocytosis // inferred from electronic annotation /// 0006915 // apoptosis // inferred from electronic annotation /// 0007264 // small GTPase mediated signal transduction // inferred from electronic annotation /// 0007265 // Ras protein signal transduction // not recorded /// 0007265 // Ras protein signal transduction // inferred from electronic annotation /// 0007569 // cell aging //…	0005622 // intracellular // inferred from electronic annotation /// 0005624 // membrane fraction // inferred from electronic annotation /// 0005886 // plasma membrane // not recorded /// 0005886 // plasma membrane // inferred from electronic annotation /// 0016020 // membrane // inferred from electronic annotation	0000166 // nucleotide binding // inferred from electronic annotation /// 0005515 // protein binding // inferred from electronic annotation /// 0005515 // protein binding // inferred from physical interaction /// 0005525 // GTP binding // inferred from electronic annotation	G_Protein_Signaling // GenMAPP /// MAPK_Cascade // GenMAPP	0.0390597	0.231447	0.831393	-1.2028	High 0 down vs Low 0	1.81211e-06	0.00319603	0.626647	-1.59579	High 10 down vs Low 10
220796_x_at	solute carrier family 35, member E1	SLC35E1	79939	0006810 // transport // inferred from electronic annotation	0016020 // membrane // inferred from electronic annotation /// 0016021 // integral to membrane // inferred from electronic annotation	---	---	0.0397031	0.233491	1.32704	1.32704	High 0 up vs Low 0	8.61021e-05	0.0181762	1.76832	1.76832	High 10 up vs Low 10
1553145_at	hypothetical FLJ39653	FLJ39653	202020	---	0016020 // membrane // inferred from electronic annotation /// 0016021 // integral to membrane // inferred from electronic annotation	---	---	0.0433566	0.243031	1.26385	1.26385	High 0 up vs Low 0	8.04099e-05	0.0181166	1.62084	1.62084	High 10 up vs Low 10
201582_at	Sec23 homolog B (S. cerevisiae)	SEC23B	10483	0006810 // transport // inferred from electronic annotation /// 0006886 // intracellular protein transport // inferred from electronic annotation /// 0006888 // ER to Golgi vesicle-mediated transport // inferred from electronic annotation /// 0015031 // protein transport // inferred from electronic annotation /// 0016192 // vesicle-mediated transport // traceable author statement /// 0016192 // v…	0000139 // Golgi membrane // inferred from electronic annotation /// 0005783 // endoplasmic reticulum // inferred from electronic annotation /// 0005789 // endoplasmic reticulum membrane // inferred from electronic annotation /// 0005794 // Golgi apparatus // inferred from electronic annotation /// 0016020 // membrane // traceable author statement /// 0016020 // membrane // inferred from electron…	0005515 // protein binding // inferred from electronic annotation /// 0008270 // zinc ion binding // inferred from electronic annotation	---	0.0439853	0.244479	0.763903	-1.30907	High 0 down vs Low 0	0.000865474	0.0448954	0.630911	-1.58501	High 10 down vs Low 10
232266_x_at	CDNA FLJ35215 fis, clone PROST2000079, highly similar to Homo sapiens mRNA for C	CDC2L5	8621	0006468 // protein amino acid phosphorylation // inferred from electronic annotation /// 0007088 // regulation of mitosis // traceable author statement /// 0007275 // multicellular organismal development // traceable author statement /// 0008284 // positive regulation of cell proliferation // traceable author statement /// 0051301 // cell division // inferred from electronic annotation	---	0000166 // nucleotide binding // inferred from electronic annotation /// 0004672 // protein kinase activity // inferred from electronic annotation /// 0004672 // protein kinase activity // traceable author statement /// 0004674 // protein serine/threonine kinase activity // inferred from electronic annotation /// 0004693 // cyclin-dependent protein kinase activity // inferred from electronic anno…	---	0.0440929	0.244874	1.34325	1.34325	High 0 up vs Low 0	0.000588384	0.0386193	1.68676	1.68676	High 10 up vs Low 10
214849_at	potassium channel tetramerisation domain containing 20	KCTD20	222658	0006813 // potassium ion transport // inferred from electronic annotation	0008076 // voltage-gated potassium channel complex // inferred from electronic annotation /// 0016020 // membrane // inferred from electronic annotation	0005249 // voltage-gated potassium channel activity // inferred from electronic annotation /// 0005515 // protein binding // inferred from electronic annotation /// 0042802 // identical protein binding // inferred from electronic annotation	---	0.04975	0.25824	0.795922	-1.2564	High 0 down vs Low 0	0.000306344	0.0299293	0.644804	-1.55086	High 10 down vs Low 10
233702_x_at	---	---	---	---	---	---	---	0.0533822	0.266765	1.2291	1.2291	High 0 up vs Low 0	0.000144359	0.0225899	1.53301	1.53301	High 10 up vs Low 10
213734_at	Clone 23714 mRNA sequence	WSB2	55884	0006511 // ubiquitin-dependent protein catabolic process // inferred from electronic annotation /// 0007242 // intracellular signaling cascade // inferred from electronic annotation	---	---	---	0.0591396	0.279456	0.737117	-1.35664	High 0 down vs Low 0	0.00022015	0.0271708	0.534344	-1.87145	High 10 down vs Low 10
215978_x_at	hypothetical protein LOC152719	LOC152719	152719	---	---	---	---	0.0592361	0.279613	1.27015	1.27015	High 0 up vs Low 0	0.000428594	0.0341097	1.59316	1.59316	High 10 up vs Low 10
222207_x_at	CDNA: FLJ20949 fis, clone ADSE01902	LOC441258	441258	---	---	---	---	0.0599169	0.281063	1.28663	1.28663	High 0 up vs Low 0	0.000968532	0.046656	1.58051	1.58051	High 10 up vs Low 10
222500_at	peptidylprolyl isomerase (cyclophilin)-like 1	PPIL1	51645	0006397 // mRNA processing // inferred from electronic annotation /// 0006457 // protein folding // inferred from electronic annotation /// 0008380 // RNA splicing // inferred from electronic annotation	0005681 // spliceosome // inferred from electronic annotation	0003755 // peptidyl-prolyl cis-trans isomerase activity // inferred from electronic annotation /// 0016853 // isomerase activity // inferred from electronic annotation	---	0.0629058	0.287215	0.828443	-1.20708	High 0 down vs Low 0	0.000132696	0.0223505	0.665023	-1.50371	High 10 down vs Low 10
214707_x_at	Alstrom syndrome 1	ALMS1	7840	0007601 // visual perception // inferred from electronic annotation /// 0007605 // sensory perception of sound // inferred from electronic annotation /// 0050896 // response to stimulus // inferred from electronic annotation	0005737 // cytoplasm // inferred from electronic annotation /// 0005813 // centrosome // inferred from direct assay /// 0005813 // centrosome // inferred from electronic annotation /// 0005929 // cilium // inferred from electronic annotation /// 0042995 // cell projection // inferred from electronic annotation	---	---	0.0630687	0.287428	1.24658	1.24658	High 0 up vs Low 0	0.000942537	0.0462848	1.5014	1.5014	High 10 up vs Low 10
207365_x_at	ubiquitin specific peptidase 34	USP34	9736	0006511 // ubiquitin-dependent protein catabolic process // inferred from electronic annotation	---	0004221 // ubiquitin thiolesterase activity // inferred from electronic annotation /// 0008233 // peptidase activity // inferred from electronic annotation /// 0008234 // cysteine-type peptidase activity // inferred from electronic annotation /// 0016787 // hydrolase activity // inferred from electronic annotation	---	0.0672904	0.295724	1.24181	1.24181	High 0 up vs Low 0	0.000794644	0.0431451	1.51032	1.51032	High 10 up vs Low 10
233271_at	---	---	---	---	---	---	---	0.0703977	0.302238	1.33997	1.33997	High 0 up vs Low 0	0.000909585	0.0458415	1.74483	1.74483	High 10 up vs Low 10
220720_x_at	family with sequence similarity 128, member B	FAM128B	80097	---	---	---	---	0.0723371	0.305715	1.26943	1.26943	High 0 up vs Low 0	0.000554228	0.0377526	1.61261	1.61261	High 10 up vs Low 10
229204_at	Heterochromatin protein 1, binding protein 3, mRNA (cDNA clone IMAGE:5013089)	HP1BP3	50809	0006334 // nucleosome assembly // inferred from electronic annotation	0000786 // nucleosome // inferred from electronic annotation /// 0005634 // nucleus // inferred from electronic annotation /// 0005694 // chromosome // inferred from electronic annotation	0003677 // DNA binding // inferred from electronic annotation	---	0.077855	0.316431	0.792947	-1.26112	High 0 down vs Low 0	7.82908e-07	0.00214028	0.486356	-2.05611	High 10 down vs Low 10
205356_at	ubiquitin specific peptidase 13 (isopeptidase T-3)	USP13	8975	0006511 // ubiquitin-dependent protein catabolic process // inferred from electronic annotation	0005634 // nucleus // inferred from direct assay /// 0005730 // nucleolus // inferred from direct assay /// 0005737 // cytoplasm // inferred from direct assay	0004197 // cysteine-type endopeptidase activity // traceable author statement /// 0004221 // ubiquitin thiolesterase activity // inferred from electronic annotation /// 0004843 // ubiquitin-specific protease activity // traceable author statement /// 0008233 // peptidase activity // inferred from electronic annotation /// 0008234 // cysteine-type peptidase activity // inferred from electronic ann…	---	0.0792611	0.318976	1.21808	1.21808	High 0 up vs Low 0	0.000305975	0.0299293	1.53051	1.53051	High 10 up vs Low 10
207029_at	KIT ligand	KITLG	4254	0007155 // cell adhesion // inferred from electronic annotation /// 0007165 // signal transduction // traceable author statement /// 0008283 // cell proliferation // traceable author statement /// 0030097 // hemopoiesis // non-traceable author statement /// 0045740 // positive regulation of DNA replication // inferred from direct assay	0005576 // extracellular region // inferred from electronic annotation /// 0005737 // cytoplasm // inferred from electronic annotation /// 0005856 // cytoskeleton // inferred from electronic annotation /// 0005886 // plasma membrane // non-traceable author statement /// 0005886 // plasma membrane // inferred from electronic annotation /// 0016020 // membrane // inferred from electronic annotation…	0005173 // stem cell factor receptor binding // non-traceable author statement /// 0005173 // stem cell factor receptor binding // inferred from electronic annotation /// 0005173 // stem cell factor receptor binding // traceable author statement /// 0005515 // protein binding // inferred from electronic annotation /// 0005515 // protein binding // inferred from physical interaction /// 0008083 //…	---	0.0793584	0.319155	0.804992	-1.24225	High 0 down vs Low 0	0.000441142	0.0343709	0.634969	-1.57488	High 10 down vs Low 10
208246_x_at	---	---	---	---	---	---	---	0.0859057	0.330698	1.24945	1.24945	High 0 up vs Low 0	0.00109661	0.0494229	1.55139	1.55139	High 10 up vs Low 10
231042_s_at	---	---	---	---	---	---	---	0.0868685	0.332159	0.801332	-1.24792	High 0 down vs Low 0	0.00012218	0.0213425	0.591001	-1.69204	High 10 down vs Low 10
1555982_at	zinc finger, FYVE domain containing 16	ZFYVE16	9765	0006622 // protein targeting to lysosome // inferred from mutant phenotype /// 0007165 // signal transduction // non-traceable author statement /// 0016050 // vesicle organization // non-traceable author statement /// 0016197 // endosome transport // inferred from mutant phenotype /// 0030100 // regulation of endocytosis // traceable author statement /// 0030509 // BMP signaling pathway // not re…	0005737 // cytoplasm // inferred from electronic annotation /// 0005768 // endosome // inferred from electronic annotation /// 0005769 // early endosome // inferred from direct assay /// 0016020 // membrane // inferred from electronic annotation /// 0031901 // early endosome membrane // not recorded /// 0031901 // early endosome membrane // inferred from electronic annotation	0005515 // protein binding // inferred from physical interaction /// 0005545 // phosphatidylinositol binding // inferred from direct assay /// 0008270 // zinc ion binding // inferred from electronic annotation /// 0008565 // protein transporter activity // inferred from mutant phenotype /// 0046872 // metal ion binding // inferred from electronic annotation	---	0.0883181	0.334357	0.796262	-1.25587	High 0 down vs Low 0	1.78839e-05	0.00905372	0.539074	-1.85503	High 10 down vs Low 10
243442_x_at	---	---	---	---	---	---	---	0.0935058	0.34404	1.19788	1.19788	High 0 up vs Low 0	0.000225034	0.0273338	1.51922	1.51922	High 10 up vs Low 10
217679_x_at	---	---	---	---	---	---	---	0.0993426	0.354404	1.2796	1.2796	High 0 up vs Low 0	0.000901371	0.0457479	1.67642	1.67642	High 10 up vs Low 10
215600_x_at	CDNA FLJ40275 fis, clone TESTI2027185	FBXW12	285231	0006511 // ubiquitin-dependent protein catabolic process // inferred from electronic annotation	---	---	---	0.103303	0.36097	1.20328	1.20328	High 0 up vs Low 0	0.000443191	0.0343709	1.51881	1.51881	High 10 up vs Low 10
216187_x_at	---	---	---	---	---	---	---	0.10544	0.364614	1.22012	1.22012	High 0 up vs Low 0	0.000998593	0.0470631	1.52276	1.52276	High 10 up vs Low 10
226765_at	CDNA clone IMAGE:3897439	SPTBN1	6711	0007182 // common-partner SMAD protein phosphorylation // inferred from electronic annotation /// 0007184 // SMAD protein nuclear translocation // inferred from electronic annotation /// 0051016 // barbed-end actin filament capping // inferred from electronic annotation	0005634 // nucleus // inferred from electronic annotation /// 0005730 // nucleolus // inferred from direct assay /// 0005737 // cytoplasm // inferred from direct assay /// 0005856 // cytoskeleton // inferred from electronic annotation /// 0005886 // plasma membrane // inferred from electronic annotation /// 0008091 // spectrin // traceable author statement	0003779 // actin binding // traceable author statement /// 0005200 // structural constituent of cytoskeleton // traceable author statement /// 0005516 // calmodulin binding // inferred from electronic annotation	---	0.117919	0.384292	0.802434	-1.24621	High 0 down vs Low 0	0.000547077	0.0373893	0.601006	-1.66388	High 10 down vs Low 10
1562738_a_at	hypothetical protein LOC100130855	LOC100130855	100130855	---	---	---	---	0.162774	0.446247	0.894692	-1.1177	High 0 down vs Low 0	4.37958e-07	0.00168785	0.636583	-1.57089	High 10 down vs Low 10
232034_at	CDNA FLJ31544 fis, clone NT2RI2000865	LOC203274	203274	---	---	---	---	0.163204	0.446628	1.17459	1.17459	High 0 up vs Low 0	9.21157e-05	0.0190054	1.61782	1.61782	High 10 up vs Low 10
215612_at	---	---	---	---	---	---	---	0.235546	0.529281	1.18492	1.18492	High 0 up vs Low 0	0.00108489	0.0491658	1.6298	1.6298	High 10 up vs Low 10
233041_x_at	---	---	---	---	---	---	---	0.235857	0.529545	1.14685	1.14685	High 0 up vs Low 0	0.000762315	0.0425302	1.50365	1.50365	High 10 up vs Low 10
216859_x_at	---	---	---	---	---	---	---	0.312317	0.606604	1.12516	1.12516	High 0 up vs Low 0	0.000657592	0.0399355	1.51915	1.51915	High 10 up vs Low 10
239960_x_at	Lyrm7 homolog (mouse), mRNA (cDNA clone MGC:44056 IMAGE:5284728)	LYRM7	90624	---	---	---	---	0.3536	0.641635	0.915146	-1.09272	High 0 down vs Low 0	1.36852e-05	0.00822242	0.635465	-1.57365	High 10 down vs Low 10
232168_x_at	microtubule-actin crosslinking factor 1	MACF1	23499	0001707 // mesoderm formation // inferred from electronic annotation /// 0006620 // posttranslational protein targeting to membrane // inferred from electronic annotation /// 0006928 // cell motion // inferred from electronic annotation /// 0007050 // cell cycle arrest // inferred from electronic annotation /// 0007163 // establishment or maintenance of cell polarity // inferred from electronic a…	0005737 // cytoplasm // inferred from direct assay /// 0005737 // cytoplasm // inferred from sequence or structural similarity /// 0005737 // cytoplasm // inferred from electronic annotation /// 0005856 // cytoskeleton // inferred from electronic annotation /// 0005856 // cytoskeleton // non-traceable author statement /// 0005938 // cell cortex // inferred from direct assay /// 0015629 // actin c…	0003779 // actin binding // inferred from electronic annotation /// 0003779 // actin binding // inferred from direct assay /// 0005509 // calcium ion binding // inferred from electronic annotation /// 0005509 // calcium ion binding // non-traceable author statement /// 0005515 // protein binding // inferred from electronic annotation /// 0005515 // protein binding // inferred from physical intera…	---	0.450685	0.7143	1.08005	1.08005	High 0 up vs Low 0	8.13015e-05	0.0181166	1.54055	1.54055	High 10 up vs Low 10
207688_s_at	---	---	---	---	0005576 // extracellular region // inferred from electronic annotation /// 0005576 // extracellular region // traceable author statement	0005160 // transforming growth factor beta receptor binding // traceable author statement /// 0005179 // hormone activity // inferred from electronic annotation /// 0008083 // growth factor activity // inferred from electronic annotation	---	0.477127	0.732976	0.915405	-1.09241	High 0 down vs Low 0	0.000630805	0.0394259	0.638814	-1.5654	High 10 down vs Low 10
1557400_at	---	---	---	---	---	---	---	0.650133	0.837007	0.945011	-1.05819	High 0 down vs Low 0	0.000404934	0.0331434	0.626499	-1.59617	High 10 down vs Low 10
